# Supplementary material for: Two replications of an investigation on empathy and utilitarian judgement across socioeconomic status
Source: Sci Data. 2017 Jan 17;4:160129. doi: 10.1038/sdata.2016.129 (PMC5240617; doi:10.1038/sdata.2016.129)
Supplement: Supplementary file 1 [file sdata2016129-isa1.zip]

Archive with 3 entries (3 files):
- i_Investigation.txt
- s_study_Babcock.txt
- a_assay_Babcock.txt
