# Supplementary material for: Two replications of an investigation on empathy and utilitarian judgement across socioeconomic status
Source: Sci Data. 2017 Jan 17;4:160129. doi: 10.1038/sdata.2016.129 (PMC5240617; doi:10.1038/sdata.2016.129)
Supplement: Supplementary file 1 [file sdata2016129-isa1.zip › s_study_Babcock.txt]

Source Name	Characteristics[organism]	Term Source REF	Term Accession Number	Protocol REF	Comment[sample size]	Sample Name
Mechanical Turk	Homo sapiens	NCBITAXON	NCBITaxon:9606	Participants	226	Replication Study 1
Mechanical Turk	Homo sapiens	NCBITAXON	NCBITaxon:9606	Participants	301	Replication Study 2
