# Supplementary material for: Two replications of an investigation on empathy and utilitarian judgement across socioeconomic status
Source: Sci Data. 2017 Jan 17;4:160129. doi: 10.1038/sdata.2016.129 (PMC5240617; doi:10.1038/sdata.2016.129)
Supplement: Supplementary file 1 [file sdata2016129-isa1.zip › a_assay_Babcock.txt]

Sample Name	Protocol REF	Protocol REF	Assay Name	Raw Data File	Comment[Data Repository]	Comment[Data Record Accession]	Comment[Data Record URI]
Replication Study 1	Materials	Procedure	Replication Study 1	doi:10.17605/OSF.IO/WQ6NR	Open Science Framework	doi:10.17605/OSF.IO/WQ6NR	http://doi.org/10.17605/OSF.IO/WQ6NR
Replication Study 2	Materials	Procedure	Replication Study 2	doi:10.17605/OSF.IO/WQ6NR	Open Science Framework	doi:10.17605/OSF.IO/WQ6NR	http://doi.org/10.17605/OSF.IO/WQ6NR
